# Supplementary material for: ﻿Gymnostachyumcalcicola (Acanthaceae), a new species from limestone karst of Peninsular Malaysia
Source: PhytoKeys. 2024 Jun 3;242:273–80. doi: 10.3897/phytokeys.242.122869 (PMC11165265; doi:10.3897/phytokeys.242.122869)
Supplement: XML Treatment for Gymnostachyum calcicola [file phytokeys.242.122869-treatment1.xml]

<!DOCTYPE tp:taxon-treatment
  PUBLIC "-//TaxonX//DTD Taxonomic Treatment Publishing DTD v0 20100105//EN" "tax-treatment-NSO.dtd">
<tp:taxon-treatment xmlns:tp="http://www.plazi.org/taxpub"><tp:treatment-meta><kwd-group><label>Taxon classification</label><kwd>
              <named-content content-type="kingdom">Plantae</named-content>
            </kwd><kwd>
              <named-content content-type="order">Lamiales</named-content>
            </kwd><kwd>
              <named-content content-type="family">Acanthaceae</named-content>
            </kwd></kwd-group><mixed-citation publication-type="journal"><person-group><name><surname>Rafidah</surname><given-names>Abdul Rahman</given-names></name><name><surname>Ummul Nazrah</surname><given-names>Abdul Rahman</given-names></name><name><surname>Ong</surname><given-names>Poh Teck</given-names></name></person-group><article-title>﻿<italic><tp:taxon-name><tp:taxon-name-part taxon-name-part-type="genus" reg="Gymnostachyum">Gymnostachyum</tp:taxon-name-part><tp:taxon-name-part taxon-name-part-type="species" reg="calcicola">calcicola</tp:taxon-name-part></tp:taxon-name></italic> (<tp:taxon-name><tp:taxon-name-part taxon-name-part-type="family">Acanthaceae</tp:taxon-name-part></tp:taxon-name>), a new species from limestone karst of Peninsular Malaysia</article-title><source>PhytoKeys</source><day>03</day><month>06</month><year>2024</year><volume>242</volume><fpage>273</fpage><lpage>280</lpage><pub-id pub-id-type="doi">10.3897/phytokeys.242.122869</pub-id></mixed-citation></tp:treatment-meta><tp:nomenclature><label>﻿</label><tp:taxon-name>
            <object-id xmlns:xlink="http://www.w3.org/1999/xlink" content-type="arpha" xlink:type="simple">1272C8CB-5D80-5AF3-AC69-8F6EB9195EAD</object-id>
            <tp:taxon-name-part taxon-name-part-type="genus" reg="Gymnostachyum">Gymnostachyum</tp:taxon-name-part>
            <tp:taxon-name-part taxon-name-part-type="species" reg="calcicola">calcicola</tp:taxon-name-part>
            <object-id xmlns:xlink="http://www.w3.org/1999/xlink" content-type="ipni" xlink:type="simple">urn:lsid:ipni.org:names:77342878-1</object-id>
          </tp:taxon-name><tp:taxon-authority>Rafidah</tp:taxon-authority><tp:taxon-status xmlns:xlink="http://www.w3.org/1999/xlink" xlink:type="simple">sp. nov.</tp:taxon-status><xref ref-type="fig" rid="F2">Figs 1</xref><xref ref-type="fig" rid="F3">, 2</xref><xref ref-type="fig" rid="F4">, 3</xref></tp:nomenclature><tp:treatment-sec sec-type="diagnosis" id="SECID0EQFAC"><title>Diagnosis.</title><p>Unique among Peninsular Malaysian species of <italic><tp:taxon-name><tp:taxon-name-part taxon-name-part-type="genus" reg="Gymnostachyum">Gymnostachyum</tp:taxon-name-part></tp:taxon-name></italic> by having a racemose inflorescences occasionally lower axils with pairs of flowers and dichasium inflorescence with opposite branches. <italic><tp:taxon-name><tp:taxon-name-part taxon-name-part-type="genus" reg="Gymnostachyum">Gymnostachyum</tp:taxon-name-part><tp:taxon-name-part taxon-name-part-type="species" reg="calcicola">calcicola</tp:taxon-name-part></tp:taxon-name></italic> shows affinity with <tp:taxon-name><tp:taxon-name-part taxon-name-part-type="genus" reg="Gymnostachyum">Gymnostachyum</tp:taxon-name-part><tp:taxon-name-part taxon-name-part-type="species" reg="decurrens">decurrens</tp:taxon-name-part><tp:taxon-name-part taxon-name-part-type="infraspecific-rank">var.</tp:taxon-name-part><tp:taxon-name-part taxon-name-part-type="variety" reg="decurrens">decurrens</tp:taxon-name-part></tp:taxon-name> and var. <tp:taxon-name><tp:taxon-name-part taxon-name-part-type="genus" reg="Gymnostachyum"/><tp:taxon-name-part taxon-name-part-type="species" reg="decurrens"/><tp:taxon-name-part taxon-name-part-type="variety" reg="robinsonii">robinsonii</tp:taxon-name-part></tp:taxon-name> by its crowded rosette leaves at the base, however it is different in the inflorescences type.</p></tp:treatment-sec><tp:treatment-sec sec-type="material" id="SECID0EFHAC"><title>Type.</title><p>Peninsular Malaysia. Kelantan: Chiku, <abbrev xmlns:xlink="http://www.w3.org/1999/xlink" xlink:title="Federal Land and Development Authority" id="ABBRID0ELHAC" xlink:type="simple">FELDA</abbrev> Chiku, 11 October 2017, <italic>Aliaa-Athirah et al. FRI 90707</italic> (holotype KEP, isotype SING).</p><fig id="F1" position="float" orientation="portrait"><object-id xmlns:xlink="http://www.w3.org/1999/xlink" content-type="doi" xlink:type="simple">10.3897/phytokeys.242.122869.map1</object-id><object-id xmlns:xlink="http://www.w3.org/1999/xlink" content-type="arpha" xlink:type="simple">FCCF7F85-5B78-5CCA-8708-4F168619D8CA</object-id><label>Map 1.</label><caption><p>Map of the Peninsular Malaysia indicating the location of <italic><tp:taxon-name><tp:taxon-name-part taxon-name-part-type="genus" reg="Gymnostachyum">Gymnostachyum</tp:taxon-name-part><tp:taxon-name-part taxon-name-part-type="species" reg="calcicola">calcicola</tp:taxon-name-part></tp:taxon-name></italic> in Peninsular Malaysia.</p></caption><graphic xmlns:xlink="http://www.w3.org/1999/xlink" xlink:href="phytokeys-242-273_article-122869__-g001.jpg" position="float" orientation="portrait" xlink:type="simple" id="oo_1061261.jpg"><uri content-type="original_file" xlink:type="simple">https://binary.pensoft.net/fig/1061261</uri></graphic></fig></tp:treatment-sec><tp:treatment-sec sec-type="description" id="SECID0EJIAC"><title>Description.</title><p>Rosette herbs. Leaves opposite; petiole pale green, to 7 cm long, not winged; lamina membranous to subcoriaceous, dark green above, sometimes with grey blotches, white-green beneath, narrowly oblong to elliptic, ca. 11 × 4–5 cm, base abruptly truncate, decurrent for 2 cm, margin entire, slightly wavy, apex unequal, slightly acute to blunt; midrib and veins slightly sunken above, glabrous beneath; lateral veins ca. 9–10 pairs. Inflorescences green, erect, terminal, racemose occasionally lower axils with pairs of flowers, dichasium with opposite branches, rachis up to 30 cm long or more, minutely hairy, branches ca. 14 cm long with up to 5 flowers; bracts green, ca. 1 mm long; pedicels very short, ca. 0.5 mm long; bracteoles minute, 0.5 mm long. Flowers suberect. Calyx divided near the base, lobes 5, equal, narrowly linear, 2–3 × 0.5–1 mm long, green, hairy outside, clasping the corolla tube. Corolla white outside, inside white with scattered minute purple spots except for the deep purple lower lip, deep purple at the median lobe, minutely glandular hairy outside, ca. 12–14 mm long, narrowly cylindric at base, tube 10 × 1 mm, expanding distally to funnel-shaped throat, upper lip erect, ca. 3 mm long, apex slightly bilobed, flat, lower lip unequal, the middle lobe much shorter. Stamens 2, filaments white, 6–7 mm long, inserted at the base of the throat, glabrous, anthers purple-white, inserted, positioned below the apex of upper lip, narrowly oblong, ca. 2 mm long, thecae 2, equal, both with minute mucronate appendages at base, densely covered with short stalked glandular hairs with dense white hairs along longitudinal line of dehiscence; staminodes absent. Nectary annular, cream-coloured, ca. 1 mm high, upper margin entire. Ovary green, cylindric, 1–1.5 mm long, densely covered in short glandular hairs, ovules many per locule; style white, up to 8 mm long, sparsely hairy, stigma hooked, less than 1 mm long, positioned between the anthers. Capsule narrowly cylindric, 10–12 × 1–2 mm, retinacula 6–7 per locule, calyx persisting after the fruit has fallen. Seeds up to 12 (probably more), obliquely ovoid, strongly compressed, ca. 1 mm longitudinal, surface minutely pitted, hairy.</p><fig id="F2" position="float" orientation="portrait"><object-id xmlns:xlink="http://www.w3.org/1999/xlink" content-type="doi" xlink:type="simple">10.3897/phytokeys.242.122869.figure1</object-id><object-id xmlns:xlink="http://www.w3.org/1999/xlink" content-type="arpha" xlink:type="simple">B2D39DEA-DC53-558D-A4D6-7A19C334496E</object-id><label>Figure 1.</label><caption><p><italic><tp:taxon-name><tp:taxon-name-part taxon-name-part-type="genus" reg="Gymnostachyum">Gymnostachyum</tp:taxon-name-part><tp:taxon-name-part taxon-name-part-type="species" reg="calcicola">calcicola</tp:taxon-name-part></tp:taxon-name></italic> Rafidah <bold>A</bold> habit <bold>B</bold> flower (side view) <bold>C</bold> flower (front view) <bold>D</bold> portion of inflorescence showing dichasial cymose branches <bold>E</bold> portion of infructescence.</p></caption><graphic xmlns:xlink="http://www.w3.org/1999/xlink" xlink:href="phytokeys-242-273_article-122869__-g002.jpg" position="float" orientation="portrait" xlink:type="simple" id="oo_1061262.jpg"><uri content-type="original_file" xlink:type="simple">https://binary.pensoft.net/fig/1061262</uri></graphic></fig></tp:treatment-sec><tp:treatment-sec sec-type="distribution" id="SECID0EQJAC"><title>Distribution and habitat.</title><p>Endemic to Kelantan, Peninsular Malaysia; known only from limestone hills. Species grows in small populations, always observed in shaded areas, rooting in cracks on thin soil on limestone rocks, almost to the summit of the hill.</p><fig id="F3" position="float" orientation="portrait"><object-id xmlns:xlink="http://www.w3.org/1999/xlink" content-type="doi" xlink:type="simple">10.3897/phytokeys.242.122869.figure2</object-id><object-id xmlns:xlink="http://www.w3.org/1999/xlink" content-type="arpha" xlink:type="simple">55B57FBA-B99A-53C8-8BBF-F337BDAFD05B</object-id><label>Figure 2.</label><caption><p><italic><tp:taxon-name><tp:taxon-name-part taxon-name-part-type="genus" reg="Gymnostachyum">Gymnostachyum</tp:taxon-name-part><tp:taxon-name-part taxon-name-part-type="species" reg="calcicola">calcicola</tp:taxon-name-part></tp:taxon-name></italic> Rafidah <bold>A</bold> flowering plant <bold>B</bold> portion of inflorescence with flowers <bold>C</bold> flower <bold>D</bold> flower with opened corolla <bold>E</bold> bract, calyx and carpel with corolla and stamens removed <bold>F</bold> indumentum of anther along longitudinal line of dehiscence <bold>G</bold> anthers (dorsal and ventral views) <bold>H</bold> seeds <bold>I</bold> fruit <bold>J-K</bold> attachment of seeds (all drawn by Mohd Aidil Nordin).</p></caption><graphic xmlns:xlink="http://www.w3.org/1999/xlink" xlink:href="phytokeys-242-273_article-122869__-g003.jpg" position="float" orientation="portrait" xlink:type="simple" id="oo_1061263.jpg"><uri content-type="original_file" xlink:type="simple">https://binary.pensoft.net/fig/1061263</uri></graphic></fig></tp:treatment-sec><tp:treatment-sec sec-type="etymology" id="SECID0EBLAC"><title>Etymology.</title><p>The specific epithet refers to the limestone habitat of this species.</p></tp:treatment-sec><tp:treatment-sec sec-type="Provisional IUCN regional conservation status" id="SECID0EGLAC"><title>Provisional IUCN regional conservation status.</title><p>Endangered B2 ab(i,ii,iii). Most Chiku limestone hills were visited, but only two to three hills were home to this new species. A part of Chiku limestone hills is scheduled for quarries. The survival of the species remains uncertain. The species also has been recorded in Perasu limestone hills, about 40 km away from Chiku hills. Parts of <abbrev xmlns:xlink="http://www.w3.org/1999/xlink" xlink:title="Federal Land and Development Authority" id="ABBRID0EMLAC" xlink:type="simple">FELDA</abbrev> Perasu limestone have been quarried, and surrounding areas are currently disturbed by the road constructions. All hills lie outside the network of Protected Areas.</p><fig id="F4" position="float" orientation="portrait"><object-id xmlns:xlink="http://www.w3.org/1999/xlink" content-type="doi" xlink:type="simple">10.3897/phytokeys.242.122869.figure3</object-id><object-id xmlns:xlink="http://www.w3.org/1999/xlink" content-type="arpha" xlink:type="simple">5D359390-DFCC-50CB-BBE2-5F8B2CF33D1A</object-id><label>Figure 3.</label><caption><p>Home of <italic><tp:taxon-name><tp:taxon-name-part taxon-name-part-type="genus" reg="Gymnostachyum">Gymnostachyum</tp:taxon-name-part><tp:taxon-name-part taxon-name-part-type="species" reg="calcicola">calcicola</tp:taxon-name-part></tp:taxon-name></italic>.</p></caption><graphic xmlns:xlink="http://www.w3.org/1999/xlink" xlink:href="phytokeys-242-273_article-122869__-g004.jpg" position="float" orientation="portrait" xlink:type="simple" id="oo_1061264.jpg"><uri content-type="original_file" xlink:type="simple">https://binary.pensoft.net/fig/1061264</uri></graphic></fig></tp:treatment-sec><tp:treatment-sec sec-type="material" id="SECID0EIMAC"><title>Additional specimens examined.</title><p>Peninsular Malaysia, Kelantan: <abbrev xmlns:xlink="http://www.w3.org/1999/xlink" xlink:title="Federal Land and Development Authority" id="ABBRID0EOMAC" xlink:type="simple">FELDA</abbrev> Chiku, 11 October 2017, Aliaa-Athirah <italic>et al</italic>. 90712 (KEP), 10 October 2017, Wan Syafiq <italic>et al</italic>. FRI 90123 (KEP); <abbrev xmlns:xlink="http://www.w3.org/1999/xlink" xlink:title="Federal Land and Development Authority" id="ABBRID0EWMAC" xlink:type="simple">FELDA</abbrev> Perasu, 24 April 2019, Rafidah FRI 93064 (KEP).</p></tp:treatment-sec><tp:treatment-sec sec-type="notes" id="SECID0E1MAC"><title>Notes.</title><p><xref ref-type="bibr" rid="B12">Ridley (1923)</xref> divided the Peninsular Malaysian species into two groups: (i) dwarf plants with single flower of long inflorescences and; (ii) shrubby plants with elongate stem. This new species falls into the first group (Table <xref ref-type="table" rid="T1">1</xref>) together with <tp:taxon-name><tp:taxon-name-part taxon-name-part-type="genus" reg="Gymnostachyum">Gymnostachyum</tp:taxon-name-part><tp:taxon-name-part taxon-name-part-type="species" reg="decurrens">decurrens</tp:taxon-name-part><tp:taxon-name-part taxon-name-part-type="authority">Stapf</tp:taxon-name-part><tp:taxon-name-part taxon-name-part-type="infraspecific-rank">var.</tp:taxon-name-part><tp:taxon-name-part taxon-name-part-type="variety" reg="decurrens">decurrens</tp:taxon-name-part></tp:taxon-name> and var. <tp:taxon-name><tp:taxon-name-part taxon-name-part-type="genus" reg="Gymnostachyum"/><tp:taxon-name-part taxon-name-part-type="species" reg="decurrens"/><tp:taxon-name-part taxon-name-part-type="variety" reg="robinsonii">robinsonii</tp:taxon-name-part></tp:taxon-name> (Ridl.) J.B. Imlay, <italic><tp:taxon-name><tp:taxon-name-part taxon-name-part-type="genus" reg="Gymnostachyum">G.</tp:taxon-name-part><tp:taxon-name-part taxon-name-part-type="species" reg="diversifolium">diversifolium</tp:taxon-name-part></tp:taxon-name></italic> C.B.Clarke, <italic><tp:taxon-name><tp:taxon-name-part taxon-name-part-type="genus" reg="Gymnostachyum">G.</tp:taxon-name-part><tp:taxon-name-part taxon-name-part-type="species" reg="pallens">pallens</tp:taxon-name-part></tp:taxon-name></italic> C.B.Clarke, <italic><tp:taxon-name><tp:taxon-name-part taxon-name-part-type="genus" reg="Gymnostachyum">G.</tp:taxon-name-part><tp:taxon-name-part taxon-name-part-type="species" reg="kanthanense">kanthanense</tp:taxon-name-part></tp:taxon-name></italic>, and doubtful species recorded for Peninsular Malaysia, <italic><tp:taxon-name><tp:taxon-name-part taxon-name-part-type="genus" reg="Gymnostachyum">G.</tp:taxon-name-part><tp:taxon-name-part taxon-name-part-type="species" reg="ceylanicum">ceylanicum</tp:taxon-name-part></tp:taxon-name></italic> Arn. &amp; Nees. The new species shows affinity with <tp:taxon-name><tp:taxon-name-part taxon-name-part-type="genus" reg="Gymnostachyum">Gymnostachyum</tp:taxon-name-part><tp:taxon-name-part taxon-name-part-type="species" reg="decurrens">decurrens</tp:taxon-name-part><tp:taxon-name-part taxon-name-part-type="infraspecific-rank">var.</tp:taxon-name-part><tp:taxon-name-part taxon-name-part-type="variety" reg="decurrens">decurrens</tp:taxon-name-part></tp:taxon-name> and var. <tp:taxon-name><tp:taxon-name-part taxon-name-part-type="genus" reg="Gymnostachyum"/><tp:taxon-name-part taxon-name-part-type="species" reg="decurrens"/><tp:taxon-name-part taxon-name-part-type="variety" reg="robinsonii">robinsonii</tp:taxon-name-part></tp:taxon-name> by its crowded rosette leaves at the base and its racemose and spicate inflorescences and <italic><tp:taxon-name><tp:taxon-name-part taxon-name-part-type="genus" reg="Gymnostachyum">G.</tp:taxon-name-part><tp:taxon-name-part taxon-name-part-type="species" reg="pallens">pallens</tp:taxon-name-part></tp:taxon-name></italic> from its branched peduncle. It differs from the other species by not having a winged petiole and in having racemose inflorescences, occasionally lower axils with pairs of flowers and dichasium inflorescence with opposite branches.</p><table-wrap id="T1" position="float" orientation="portrait"><label>Table 1.</label><caption><p>Comparison of Peninsular Malaysia species in <italic><tp:taxon-name><tp:taxon-name-part taxon-name-part-type="genus" reg="Gymnostachyum">Gymnostachyum</tp:taxon-name-part></tp:taxon-name></italic> in Group 1.</p></caption><table id="TID0EXPAE" rules="all"><tbody><tr><th rowspan="1" colspan="1">Characters / Species</th><th rowspan="1" colspan="1">
                    <italic>
                      <tp:taxon-name><tp:taxon-name-part taxon-name-part-type="genus" reg="Gymnostachyum">G.</tp:taxon-name-part><tp:taxon-name-part taxon-name-part-type="species" reg="calcicola">calcicola</tp:taxon-name-part></tp:taxon-name>
                    </italic>
                  </th><th rowspan="1" colspan="1">
                    <tp:taxon-name><tp:taxon-name-part taxon-name-part-type="genus" reg="Gymnostachyum">G.</tp:taxon-name-part><tp:taxon-name-part taxon-name-part-type="species" reg="decurrens">decurrens</tp:taxon-name-part><tp:taxon-name-part taxon-name-part-type="infraspecific-rank">var.</tp:taxon-name-part><tp:taxon-name-part taxon-name-part-type="variety" reg="decurrens">decurrens</tp:taxon-name-part></tp:taxon-name>
                  </th><th rowspan="1" colspan="1">
                    <tp:taxon-name><tp:taxon-name-part taxon-name-part-type="genus" reg="Gymnostachyum">G.</tp:taxon-name-part><tp:taxon-name-part taxon-name-part-type="species" reg="decurrens">decurrens</tp:taxon-name-part><tp:taxon-name-part taxon-name-part-type="infraspecific-rank">var.</tp:taxon-name-part><tp:taxon-name-part taxon-name-part-type="variety" reg="robinsonii">robinsonii</tp:taxon-name-part></tp:taxon-name>
                  </th><th rowspan="1" colspan="1">
                    <italic>
                      <tp:taxon-name><tp:taxon-name-part taxon-name-part-type="genus" reg="Gymnostachyum">G.</tp:taxon-name-part><tp:taxon-name-part taxon-name-part-type="species" reg="diversifolium">diversifolium</tp:taxon-name-part></tp:taxon-name>
                    </italic>
                  </th><th rowspan="1" colspan="1"><italic><tp:taxon-name><tp:taxon-name-part taxon-name-part-type="genus" reg="Gymnostachyum">G.</tp:taxon-name-part><tp:taxon-name-part taxon-name-part-type="species" reg="ceylanicum">ceylanicum</tp:taxon-name-part></tp:taxon-name></italic>*</th><th rowspan="1" colspan="1">
                    <italic>
                      <tp:taxon-name><tp:taxon-name-part taxon-name-part-type="genus" reg="Gymnostachyum">G.</tp:taxon-name-part><tp:taxon-name-part taxon-name-part-type="species" reg="kanthanense">kanthanense</tp:taxon-name-part></tp:taxon-name>
                    </italic>
                  </th><th rowspan="1" colspan="1">
                    <italic>
                      <tp:taxon-name><tp:taxon-name-part taxon-name-part-type="genus" reg="Gymnostachyum">G.</tp:taxon-name-part><tp:taxon-name-part taxon-name-part-type="species" reg="pallens">pallens</tp:taxon-name-part></tp:taxon-name>
                    </italic>
                  </th></tr><tr><td rowspan="1" colspan="1">Petiole</td><td rowspan="1" colspan="1">not winged</td><td rowspan="1" colspan="1">broadly-winged</td><td rowspan="1" colspan="1">winged</td><td rowspan="1" colspan="1">winged</td><td rowspan="1" colspan="1">winged</td><td rowspan="1" colspan="1">not winged</td><td rowspan="1" colspan="1">winged</td></tr><tr><td rowspan="1" colspan="8">Lamina</td></tr><tr><td rowspan="2" colspan="1">Base</td><td rowspan="1" colspan="1">abruptly truncate</td><td rowspan="1" colspan="1">broad</td><td rowspan="1" colspan="1">abruptly truncate</td><td rowspan="1" colspan="1">broad</td><td rowspan="1" colspan="1">unknown</td><td rowspan="1" colspan="1">abruptly rounded or truncate</td><td rowspan="1" colspan="1">abruptly truncate</td></tr><tr><td rowspan="1" colspan="1">decurrent for 2 cm</td><td rowspan="1" colspan="1">undulate margin, decurrent</td><td rowspan="1" colspan="1">decurrent</td><td rowspan="1" colspan="1">decurrent</td><td rowspan="1" colspan="1">undulate margin, decurrent</td><td rowspan="1" colspan="1">decurrent for 2–8 mm</td><td rowspan="1" colspan="1">shortly decurrent</td></tr><tr><td rowspan="1" colspan="1">Indumentum surface (both)</td><td rowspan="1" colspan="1">Glabrous</td><td rowspan="1" colspan="1">pubescent</td><td rowspan="1" colspan="1">scabrid</td><td rowspan="1" colspan="1">pubescent</td><td rowspan="1" colspan="1">pubescent</td><td rowspan="1" colspan="1">pubescent</td><td rowspan="1" colspan="1">densely punctate</td></tr><tr><td rowspan="1" colspan="8">Inflorescence</td></tr><tr><td rowspan="2" colspan="1">Type</td><td rowspan="1" colspan="1">racemose</td><td rowspan="1" colspan="1">spikes</td><td rowspan="1" colspan="1">racemes</td><td rowspan="1" colspan="1">spikes</td><td rowspan="1" colspan="1">spikes</td><td rowspan="1" colspan="1">spikes</td><td rowspan="1" colspan="1">spike</td></tr><tr><td rowspan="1" colspan="1">dichasium inflorescence with opposite branches</td><td rowspan="1" colspan="1">several</td><td rowspan="1" colspan="1">branched</td><td rowspan="1" colspan="1">1 to 3</td><td rowspan="1" colspan="1">several</td><td rowspan="1" colspan="1">3</td><td rowspan="1" colspan="1">slightly branched</td></tr><tr><td rowspan="1" colspan="1">Flower</td><td rowspan="1" colspan="1">occasionally lower axils with pairs of flowers</td><td rowspan="1" colspan="1">single</td><td rowspan="1" colspan="1">single</td><td rowspan="1" colspan="1">single</td><td rowspan="1" colspan="1">single opposite or in long spikes in short cymes</td><td rowspan="1" colspan="1">on one side of the rachis</td><td rowspan="1" colspan="1">single</td></tr><tr><td rowspan="1" colspan="8">Calyx</td></tr><tr><td rowspan="1" colspan="1">Colour</td><td rowspan="1" colspan="1">green</td><td rowspan="1" colspan="1">purple</td><td rowspan="1" colspan="1">green</td><td rowspan="1" colspan="1">pale green</td><td rowspan="1" colspan="1">dark green</td><td rowspan="1" colspan="1">purplish green</td><td rowspan="1" colspan="1">green</td></tr><tr><td rowspan="1" colspan="1">Corolla</td><td rowspan="1" colspan="7"/></tr><tr><td rowspan="1" colspan="1">colour</td><td rowspan="1" colspan="1">white</td><td rowspan="1" colspan="1">white</td><td rowspan="1" colspan="1">unknown</td><td rowspan="1" colspan="1">pale blue</td><td rowspan="1" colspan="1">pinkish / pale purple</td><td rowspan="1" colspan="1">white tinged purple</td><td rowspan="1" colspan="1">white</td></tr><tr><td rowspan="1" colspan="1">length (mm)</td><td rowspan="1" colspan="1">12–14</td><td rowspan="1" colspan="1">12–15</td><td rowspan="1" colspan="1">10</td><td rowspan="1" colspan="1">25</td><td rowspan="1" colspan="1">12</td><td rowspan="1" colspan="1">18</td><td rowspan="1" colspan="1">12</td></tr><tr><td rowspan="1" colspan="1">lower lip (median)</td><td rowspan="1" colspan="1">deep purple</td><td rowspan="1" colspan="1">violet</td><td rowspan="1" colspan="1">unknown</td><td rowspan="1" colspan="1">purplish (all)</td><td rowspan="1" colspan="1">yellow</td><td rowspan="1" colspan="1">deep purple</td><td rowspan="1" colspan="1">white</td></tr><tr><td rowspan="1" colspan="1">indumentum</td><td rowspan="1" colspan="1">minutely glandular hairy</td><td rowspan="1" colspan="1">glandular pubescent</td><td rowspan="1" colspan="1">glandular pubescent</td><td rowspan="1" colspan="1">glandular and e-glandular hairs</td><td rowspan="1" colspan="1">unknown</td><td rowspan="1" colspan="1">stalked glandular hairs</td><td rowspan="1" colspan="1">unknown</td></tr><tr><td rowspan="1" colspan="8">Capsule</td></tr><tr><td rowspan="1" colspan="1">length (mm)</td><td rowspan="1" colspan="1">10–12</td><td rowspan="1" colspan="1">18</td><td rowspan="1" colspan="1">12</td><td rowspan="1" colspan="1">unknown</td><td rowspan="1" colspan="1">unknown</td><td rowspan="1" colspan="1">12</td><td rowspan="1" colspan="1">&gt; 12</td></tr></tbody></table><table-wrap-foot><fn><p>*<italic><tp:taxon-name><tp:taxon-name-part taxon-name-part-type="genus" reg="Gymnostachyum">Gymnostachyum</tp:taxon-name-part><tp:taxon-name-part taxon-name-part-type="species" reg="ceylanicum">ceylanicum</tp:taxon-name-part></tp:taxon-name></italic> absolutely indistinguishable from Sri Lanka specimen from the corolla colour.</p></fn></table-wrap-foot></table-wrap></tp:treatment-sec><ref-list><ref id="B12"><mixed-citation xmlns:xlink="http://www.w3.org/1999/xlink" xlink:type="simple"><person-group><name name-style="western"><surname>Ridley</surname><given-names>HN</given-names></name></person-group> (<year>1923</year>) <article-title><tp:taxon-name><tp:taxon-name-part taxon-name-part-type="family">Acanthaceae</tp:taxon-name-part></tp:taxon-name> In: Ridley HN (Ed.</article-title><source>) The flora of the Malay Peninsula</source><volume>2</volume>: <fpage>554</fpage>–<lpage>610</lpage>. <ext-link xlink:href="10.2307/4115416" ext-link-type="doi" xlink:type="simple">https://doi.org/10.2307/4115416</ext-link></mixed-citation></ref></ref-list></tp:taxon-treatment>
